# Supplementary material for: Coexistence of Three Divergent mtDNA Lineages in Northeast Asia Provides New Insights into Phylogeography of Goldfish (Carssius auratus)
Source: Animals (Basel). 2020 Oct 1;10(10):1785. doi: 10.3390/ani10101785 (PMC7650769; doi:10.3390/ani10101785)
Supplement: Supplementary file 1 [file animals-10-01785-s001.zip]

Archive with 3 entries (2 files):
- animmals_appendix_proofreading/animals-926669_Table_S1.xlsx
- animmals_appendix_proofreading/animals-926669_supplementary figures.docx
- animmals_appendix_proofreading/
