# Supplementary material for: Coexistence of Three Divergent mtDNA Lineages in Northeast Asia Provides New Insights into Phylogeography of Goldfish (Carssius auratus)
Source: Animals (Basel). 2020 Oct 1;10(10):1785. doi: 10.3390/ani10101785 (PMC7650769; doi:10.3390/ani10101785)
Supplement: Supplementary file 1 [file animals-10-01785-s001.zip › animmals_appendix_proofreading/animals-926669_Table_S1.xlsx]

## Sheet: table_A1
Sepcies /subspecies	GenBank No. of CR haplotypes	GenBank No. of cyt b haplotypes	Combined CR and cytb haplotypes	references
Carassius_carassius	JQ911695	JQ911695	Carassius_carassius	mitogenome
Carassius_cuvieri	AB045144	AB045144	Carassius_cuvieri	mitogenome
carassius_auratus_B	AB079930	AB368677	CON001	[Takada_et_al.,2010]
carassius_auratus_B	AB079965	AB368678	CON002	[Takada_et_al.,2010]
carassius_auratus_B	AB368568	AB368679	CON003	[Takada_et_al.,2010]
carassius_auratus_B	AB368569	AB368680	CON004	[Takada_et_al.,2010]
carassius_auratus_B	AB368570	AB368681	CON005	[Takada_et_al.,2010]
carassius_auratus_B	AB368571	AB368682	CON006	[Takada_et_al.,2010]
carassius_auratus_B	AB006953	AB006953	CON007	[Gao_et_al.,2012]
carassius_auratus_B	AB368572	AB368683	CON008	[Takada_et_al.,2010]
carassius_auratus_B	AB079953	AB368684	CON009	[Takada_et_al.,2010]
carassius_auratus_B	AB368573	AB368685	CON010	[Takada_et_al.,2010]
carassius_auratus_B	AB079955	AB368686	CON011	[Takada_et_al.,2010]
carassius_auratus_B	AB079958	AB368686	CON012	[Takada_et_al.,2010]
carassius_auratus_B	AB079901	AB368687	CON013	[Takada_et_al.,2010]
carassius_auratus_B	AB079951	AB368688	CON014	[Takada_et_al.,2010]
carassius_auratus_B	AB079952	AB368689	CON015	[Takada_et_al.,2010]
carassius_auratus_B	AB079908	AB368690	CON016	[Takada_et_al.,2010]
carassius_auratus_B	AB079903	AB368692	CON017	[Takada_et_al.,2010]
carassius_auratus_B	AB079906	AB368693	CON018	[Takada_et_al.,2010]
carassius_auratus_B	AB079956	AB368694	CON019	[Takada_et_al.,2010]
carassius_auratus_B	AB368576	AB368695	CON020	[Takada_et_al.,2010]
carassius_auratus_B	AB368577	AB368695	CON021	[Takada_et_al.,2010]
carassius_auratus_B	DQ985008	HQ689910	CON022	[Gao_et_al.,2012]
carassius_auratus_B	DQ985009	HQ689911	CON023	[Gao_et_al.,2012]
carassius_auratus_B	DQ985009	HQ689912	CON024	[Gao_et_al.,2012]
carassius_auratus_B	AB052300			[Gao_et_al.,2012]
carassius_auratus_B	AB052303			[Gao_et_al.,2012]
carassius_auratus_B	AB052308			[Gao_et_al.,2012]
carassius_auratus_B	AB052310			[Gao_et_al.,2012]
carassius_auratus_B	AB052312			[Gao_et_al.,2012]
carassius_auratus_B	AB052313			[Gao_et_al.,2012]
carassius_auratus_B	AB052314			[Gao_et_al.,2012]
carassius_auratus_B	AB052315			[Gao_et_al.,2012]
carassius_auratus_B	AB052316			[Gao_et_al.,2012]
carassius_auratus_B	AB052320			[Gao_et_al.,2012]
carassius_auratus_B	AB052321			[Gao_et_al.,2012]
carassius_auratus_B	AB052322			[Gao_et_al.,2012]
carassius_auratus_B	AB052323			[Gao_et_al.,2012]
carassius_auratus_B	AB052324			[Gao_et_al.,2012]
carassius_auratus_B	AB079921			[Takada_et_al.,2010]
carassius_auratus_B	AB079922			[Takada_et_al.,2010]
carassius_auratus_B	AB079929			[Takada_et_al.,2010]
carassius_auratus_B	AB079915			[Takada_et_al.,2010]
carassius_auratus_B	AB079979			[Takada_et_al.,2010]
carassius_auratus_B	AB079978			[Takada_et_al.,2010]
carassius_auratus_B	AB079980			[Takada_et_al.,2010]
carassius_auratus_B	AB079962			[Takada_et_al.,2010]
carassius_auratus_B	AB079971			[Takada_et_al.,2010]
carassius_auratus_B	AB368574			[Takada_et_al.,2010]
carassius_auratus_B	AB368575			[Takada_et_al.,2010]
carassius_auratus_B		DQ399920		[Kalous_et_al.,2012]
carassius_auratus_B	AB079905			[Sakai_et_al.,2009]
carassius_auratus_B	AB079925			[Sakai_et_al.,2009]
carassius_auratus_B	AY940118			[Sakai_et_al.,2009]
carassius_auratus_C1	HQ694590	HQ689869	CON025	[Gao_et_al.,2012]
carassius_auratus_C1	HQ694591	HQ689870	CON026	[Gao_et_al.,2012]
carassius_auratus_C1	HQ694592	HQ689871	CON027	[Gao_et_al.,2012]
carassius_auratus_C1	HQ694593	HQ689872	CON028	[Gao_et_al.,2012]
carassius_auratus_C1	HQ694594	HQ689873	CON029	[Gao_et_al.,2012]
carassius_auratus_C1	HQ694596	HQ689875	CON030	[Gao_et_al.,2012]
carassius_auratus_C1	HQ694597	HQ689876	CON031	[Gao_et_al.,2012]
carassius_auratus_C1	HQ694598	HQ689877	CON032	[Gao_et_al.,2012]
carassius_auratus_C1	HQ694599	HQ689878	CON033	[Gao_et_al.,2012]
carassius_auratus_C1	HQ694600	HQ689879	CON034	[Gao_et_al.,2012]
carassius_auratus_C1	HQ694601	HQ689880	CON035	[Gao_et_al.,2012]
carassius_auratus_C1	HQ694603	HQ689882	CON036	[Gao_et_al.,2012]
carassius_auratus_C1	HQ694604	HQ689883	CON037	[Gao_et_al.,2012]
carassius_auratus_C1	HQ694605	HQ689884	CON038	[Gao_et_al.,2012]
carassius_auratus_C1	HQ694606	HQ689885	CON039	[Gao_et_al.,2012]
carassius_auratus_C2	JN790652	MT834870	CON040	[Jiang_et_al.,2013]&this_study
carassius_auratus_C2	MT199241	MT834870	CON041	this_study
carassius_auratus_C2	MT199245	MT834870	CON042	this_study
carassius_auratus_C2	MT199250	MT834870	CON043	this_study
carassius_auratus_C2	JN790666	MT834871	CON044	[Jiang_et_al.,2013]&this_study
carassius_auratus_C2	JN790649	MT834872	CON045	[Jiang_et_al.,2013]&this_study
carassius_auratus_C2	MT199236	MT834872	CON046	this_study
carassius_auratus_C2	MT199239	MT834872	CON047	this_study
carassius_auratus_C2	MT199240	MT834872	CON048	this_study
carassius_auratus_C2	MT199243	MT834872	CON049	this_study
carassius_auratus_C2	MT199246	MT834872	CON050	this_study
carassius_auratus_C2	MT199248	MT834872	CON051	this_study
carassius_auratus_C2	MT199249	MT834872	CON052	this_study
carassius_auratus_C2	MT199251	MT834872	CON053	this_study
carassius_auratus_C2	JN790668	MT834873	CON054	[Jiang_et_al.,2013]&this_study
carassius_auratus_C2	MT199247	MT834873	CON055	this_study
carassius_auratus_C2	MT199237	MT834874	CON056	this_study
carassius_auratus_C2	JN790648	MT834883	CON057	[Jiang_et_al.,2013]&this_study
carassius_auratus_C2	JN790650	MT834887	CON058	[Jiang_et_al.,2013]&this_study
carassius_auratus_C2	JN790655	MT834887	CON059	[Jiang_et_al.,2013]&this_study
carassius_auratus_C2	JN790682	MT834887	CON060	[Jiang_et_al.,2013]&this_study
carassius_auratus_C2	MT199254	MT834887	CON061	this_study
carassius_auratus_C2	JN790653	MT834904	CON062	[Jiang_et_al.,2013]&this_study
carassius_auratus_C2	MT199253	MT834904	CON063	this_study
carassius_auratus_C2	JN790665	MT834913	CON064	[Jiang_et_al.,2013]&this_study
carassius_auratus_C2	FJ154760	HQ689898	CON065	[Gao_et_al.,2012]
carassius_auratus_C2	EF633624	HQ689899	CON066	[Gao_et_al.,2012]
carassius_auratus_C2	EF633632	HQ689900	CON067	[Gao_et_al.,2012]
carassius_auratus_C2	HQ694613	HQ689901	CON068	[Gao_et_al.,2012]
carassius_auratus_C2	HQ694612	HQ689902	CON069	[Gao_et_al.,2012]
carassius_auratus_C2	HQ694612	HQ689903	CON070	[Gao_et_al.,2012]
carassius_auratus_C2	HQ694614	HQ689904	CON071	[Gao_et_al.,2012]
carassius_auratus_C2	HQ694614	HQ689905	CON072	[Gao_et_al.,2012]
carassius_auratus_C2	HQ694617	HQ689906	CON073	[Gao_et_al.,2012]
carassius_auratus_C2	HQ694618	HQ689907	CON074	[Gao_et_al.,2012]
carassius_auratus_C2	HQ694615			[Gao_et_al.,2012]
carassius_auratus_C2	HQ694616			[Gao_et_al.,2012]
carassius_auratus_C2	HQ694619			[Gao_et_al.,2012]
carassius_auratus_C2	FJ167412			[Gao_et_al.,2012]
carassius_auratus_C2	FJ167414			[Gao_et_al.,2012]
carassius_auratus_C2	FJ167416			[Gao_et_al.,2012]
carassius_auratus_C2	FJ167417			[Gao_et_al.,2012]
carassius_auratus_C2	FJ167418			[Gao_et_al.,2012]
carassius_auratus_C2	FJ167419			[Gao_et_al.,2012]
carassius_auratus_C2	FJ167420			[Gao_et_al.,2012]
carassius_auratus_C2	FJ167421			[Gao_et_al.,2012]
carassius_auratus_C2	AB080013			[Takada_et_al.,2010]
carassius_auratus_C2	AB080014			[Takada_et_al.,2010]
carassius_auratus_C2	AB080012			[Takada_et_al.,2010]
carassius_auratus_C2	EF633625			[Takada_et_al.,2010]
carassius_auratus_C2	EF633622			[Takada_et_al.,2010]
carassius_auratus_C2		HM000009		[Kalous_et_al.,2012]
carassius_auratus_C2		FJ478019		[Kalous_et_al.,2012]
carassius_auratus_C2		FJ822041		[Kalous_et_al.,2012]
carassius_auratus_C2		GU170378		[Kalous_et_al.,2012]
carassius_auratus_C2		HM000008		[Kalous_et_al.,2012]
carassius_auratus_C2		HM000020		[Kalous_et_al.,2012]
carassius_auratus_C2		HM008678		[Kalous_et_al.,2012]
carassius_auratus_C2		HM008684		[Kalous_et_al.,2012]
carassius_auratus_C2		HM008685		[Kalous_et_al.,2012]
carassius_auratus_C2		JN402305		[Kalous_et_al.,2012]
carassius_auratus_C2	AB274415			[Sakai_et_al.,2009]
carassius_auratus_C2	AB274416			[Sakai_et_al.,2009]
carassius_auratus_C2	AJ388413			[Sakai_et_al.,2009]
carassius_auratus_C2	AY940117			[Sakai_et_al.,2009]
carassius_auratus_C2	AY940119			[Sakai_et_al.,2009]
carassius_auratus_C2	JN790651			[Jiang_et_al.,2013]
carassius_auratus_C2	JN790663			[Jiang_et_al.,2013]
carassius_auratus_C2	JN790664			[Jiang_et_al.,2013]
carassius_auratus_C2	JN790667			[Jiang_et_al.,2013]
carassius_auratus_C2	JN790679			[Jiang_et_al.,2013]
carassius_auratus_C3	AB368590	AB368702	CON075	[Takada_et_al.,2010]
carassius_auratus_C3	AB368591	AB368703	CON076	[Takada_et_al.,2010]
carassius_auratus_C3	AB368594	AB368703	CON077	[Takada_et_al.,2010]
carassius_auratus_C3	AB368595	AB368703	CON078	[Takada_et_al.,2010]
carassius_auratus_C3	AB368596	AB368703	CON079	[Takada_et_al.,2010]
carassius_auratus_C3	AB368597	AB368703	CON080	[Takada_et_al.,2010]
carassius_auratus_C3	AB368592	AB368704	CON081	[Takada_et_al.,2010]
carassius_auratus_C3	AB368593	AB368705	CON082	[Takada_et_al.,2010]
carassius_auratus_C4	AB368578	AB368691	CON083	[Takada_et_al.,2010]
carassius_auratus_C4	AB368579	AB368691	CON084	[Takada_et_al.,2010]
carassius_auratus_C4	AB368581	AB368691	CON085	[Takada_et_al.,2010]
carassius_auratus_C4	AB368582	AB368691	CON086	[Takada_et_al.,2010]
carassius_auratus_C4	AB368583	AB368697	CON087	[Takada_et_al.,2010]
carassius_auratus_C4	AB368586	AB368697	CON088	[Takada_et_al.,2010]
carassius_auratus_C4	AB368587	AB368697	CON089	[Takada_et_al.,2010]
carassius_auratus_C4	AB368588	AB368697	CON090	[Takada_et_al.,2010]
carassius_auratus_C4	AB368589	AB368697	CON091	[Takada_et_al.,2010]
carassius_auratus_C4	AB368584	AB368698	CON092	[Takada_et_al.,2010]
carassius_auratus_C4	AB368585	AB368699	CON093	[Takada_et_al.,2010]
carassius_auratus_C4	DQ984983	HQ689844	CON094	[Gao_et_al.,2012]
carassius_auratus_C4	DQ984984	HQ689845	CON095	[Gao_et_al.,2012]
carassius_auratus_C4	DQ984985	HQ689846	CON096	[Gao_et_al.,2012]
carassius_auratus_C4	DQ984986	HQ689847	CON097	[Gao_et_al.,2012]
carassius_auratus_C4	HQ694602	HQ689881	CON098	[Gao_et_al.,2012]
carassius_auratus_C4	HQ694607	HQ689886	CON099	[Gao_et_al.,2012]
carassius_auratus_C4	HQ694609	HQ689888	CON100	[Gao_et_al.,2012]
carassius_auratus_C4	DQ984983			[Gao_et_al.,2012]
carassius_auratus_C4	AB368580			[Takada_et_al.,2010]
carassius_auratus_C5	DQ984967	HQ689824	CON101	[Gao_et_al.,2012]
carassius_auratus_C5	DQ984968	HQ689825	CON102	[Gao_et_al.,2012]
carassius_auratus_C5	DQ984968	HQ689826	CON103	[Gao_et_al.,2012]
carassius_auratus_C5	DQ984969	HQ689827	CON104	[Gao_et_al.,2012]
carassius_auratus_C5	DQ984970	HQ689828	CON105	[Gao_et_al.,2012]
carassius_auratus_C5	DQ984971	HQ689829	CON106	[Gao_et_al.,2012]
carassius_auratus_C5	DQ984972	HQ689830	CON107	[Gao_et_al.,2012]
carassius_auratus_C5	DQ984973	HQ689831	CON108	[Gao_et_al.,2012]
carassius_auratus_C5	DQ984974	HQ689832	CON109	[Gao_et_al.,2012]
carassius_auratus_C5	DQ984974	HQ689833	CON110	[Gao_et_al.,2012]
carassius_auratus_C5	DQ984975	HQ689834	CON111	[Gao_et_al.,2012]
carassius_auratus_C5	DQ984975	HQ689835	CON112	[Gao_et_al.,2012]
carassius_auratus_C5	DQ984976	HQ689836	CON113	[Gao_et_al.,2012]
carassius_auratus_C5	DQ984977	HQ689837	CON114	[Gao_et_al.,2012]
carassius_auratus_C5	DQ984978	HQ689838	CON115	[Gao_et_al.,2012]
carassius_auratus_C5	DQ984979	HQ689839	CON116	[Gao_et_al.,2012]
carassius_auratus_C5	FJ154754	HQ689852	CON117	[Gao_et_al.,2012]
carassius_auratus_C5	FJ154756	HQ689853	CON118	[Gao_et_al.,2012]
carassius_auratus_C5	HQ694608	HQ689887	CON119	[Gao_et_al.,2012]
carassius_auratus_C5	HQ694610	HQ689889	CON120	[Gao_et_al.,2012]
carassius_auratus_C5	DQ984973			[Gao_et_al.,2012]
carassius_auratus_C5	DQ984973			[Gao_et_al.,2012]
carassius_auratus_C5	DQ984974			[Gao_et_al.,2012]
carassius_auratus_C5	DQ984975			[Gao_et_al.,2012]
carassius_auratus_C5	DQ984976			[Gao_et_al.,2012]
carassius_auratus_C5	DQ984977			[Gao_et_al.,2012]
carassius_auratus_C5	DQ984978			[Gao_et_al.,2012]
carassius_auratus_C5	DQ984979			[Gao_et_al.,2012]
carassius_auratus_C5	FJ154754			[Gao_et_al.,2012]
carassius_auratus_C5	FJ154755			[Gao_et_al.,2012]
carassius_auratus_C5	FJ154756			[Gao_et_al.,2012]
carassius_auratus_C5	HQ694581			[Gao_et_al.,2012]
carassius_auratus_C5	HQ694585			[Gao_et_al.,2012]
carassius_auratus_C5	HQ694587			[Gao_et_al.,2012]
carassius_auratus_C5		GU991391		[Kalous_et_al.,2012]
carassius_auratus_C5	EF633637			[Takada_et_al.,2010]
carassius_auratus_C6	AB379917	AB379917	CON121	[Takada_et_al.,2010]
carassius_auratus_C6	JN790656	MT834876	CON122	[Jiang_et_al.,2013]&this_study
carassius_auratus_C6	JN790674	MT834876	CON123	[Jiang_et_al.,2013]&this_study
carassius_auratus_C6	JN790676	MT834876	CON124	[Jiang_et_al.,2013]&this_study
carassius_auratus_C6	JN790670	MT834880	CON125	[Jiang_et_al.,2013]&this_study
carassius_auratus_C6	MT199238	MT834888	CON126	this_study
carassius_auratus_C6	JN790671	MT834908	CON127	[Jiang_et_al.,2013]&this_study
carassius_auratus_C6	MT199260	MT834910	CON128	this_study
carassius_auratus_C6	JN790678	MT834919	CON129	[Jiang_et_al.,2013]&this_study
carassius_auratus_C6	MT199256	MT834920	CON130	this_study
carassius_auratus_C6	MT199257	MT834922	CON131	this_study
carassius_auratus_C6	AB368601	AB368696	CON132	[Takada_et_al.,2010]
carassius_auratus_C6	AB368602	AB368696	CON133	[Takada_et_al.,2010]
carassius_auratus_C6	AB368598	AB368707	CON134	[Takada_et_al.,2010]
carassius_auratus_C6	AB079923	AB368708	CON135	[Takada_et_al.,2010]
carassius_auratus_C6	AB368599	AB368710	CON136	[Takada_et_al.,2010]
carassius_auratus_C6	AB368600	AB368710	CON137	[Takada_et_al.,2010]
carassius_auratus_C6	DQ984943	HQ689793	CON138	[Gao_et_al.,2012]
carassius_auratus_C6	DQ984943	HQ689794	CON139	[Gao_et_al.,2012]
carassius_auratus_C6	DQ984945	HQ689795	CON140	[Gao_et_al.,2012]
carassius_auratus_C6	DQ984946	HQ689796	CON141	[Gao_et_al.,2012]
carassius_auratus_C6	DQ984947	HQ689797	CON142	[Gao_et_al.,2012]
carassius_auratus_C6	DQ984948	HQ689798	CON143	[Gao_et_al.,2012]
carassius_auratus_C6	DQ984948	HQ689799	CON144	[Gao_et_al.,2012]
carassius_auratus_C6	DQ984948	HQ689800	CON145	[Gao_et_al.,2012]
carassius_auratus_C6	DQ984949	HQ689801	CON146	[Gao_et_al.,2012]
carassius_auratus_C6	DQ984949	HQ689802	CON147	[Gao_et_al.,2012]
carassius_auratus_C6	DQ984950	HQ689803	CON148	[Gao_et_al.,2012]
carassius_auratus_C6	DQ984951	HQ689804	CON149	[Gao_et_al.,2012]
carassius_auratus_C6	DQ984952	HQ689806	CON150	[Gao_et_al.,2012]
carassius_auratus_C6	DQ984952	HQ689807	CON151	[Gao_et_al.,2012]
carassius_auratus_C6	DQ984953	HQ689808	CON152	[Gao_et_al.,2012]
carassius_auratus_C6	DQ984954	HQ689809	CON153	[Gao_et_al.,2012]
carassius_auratus_C6	DQ984955	HQ689810	CON154	[Gao_et_al.,2012]
carassius_auratus_C6	DQ984955	HQ689811	CON155	[Gao_et_al.,2012]
carassius_auratus_C6	DQ984956	HQ689812	CON156	[Gao_et_al.,2012]
carassius_auratus_C6	DQ984957	HQ689813	CON157	[Gao_et_al.,2012]
carassius_auratus_C6	DQ984958	HQ689814	CON158	[Gao_et_al.,2012]
carassius_auratus_C6	DQ984960	HQ689815	CON159	[Gao_et_al.,2012]
carassius_auratus_C6	DQ984960	HQ689816	CON160	[Gao_et_al.,2012]
carassius_auratus_C6	DQ984961	HQ689817	CON161	[Gao_et_al.,2012]
carassius_auratus_C6	DQ984961	HQ689818	CON162	[Gao_et_al.,2012]
carassius_auratus_C6	DQ984962	HQ689819	CON163	[Gao_et_al.,2012]
carassius_auratus_C6	DQ984963	HQ689820	CON164	[Gao_et_al.,2012]
carassius_auratus_C6	DQ984964	HQ689821	CON165	[Gao_et_al.,2012]
carassius_auratus_C6	DQ984965	HQ689822	CON166	[Gao_et_al.,2012]
carassius_auratus_C6	DQ984966	HQ689823	CON167	[Gao_et_al.,2012]
carassius_auratus_C6	DQ984980	HQ689840	CON168	[Gao_et_al.,2012]
carassius_auratus_C6	DQ984981	HQ689841	CON169	[Gao_et_al.,2012]
carassius_auratus_C6	DQ984982	HQ689842	CON170	[Gao_et_al.,2012]
carassius_auratus_C6	DQ984988	HQ689848	CON171	[Gao_et_al.,2012]
carassius_auratus_C6	DQ984989	HQ689849	CON172	[Gao_et_al.,2012]
carassius_auratus_C6	FJ154752	HQ689850	CON173	[Gao_et_al.,2012]
carassius_auratus_C6	FJ154753	HQ689851	CON174	[Gao_et_al.,2012]
carassius_auratus_C6	FJ154759	HQ689856	CON175	[Gao_et_al.,2012]
carassius_auratus_C6	FJ154759	HQ689857	CON176	[Gao_et_al.,2012]
carassius_auratus_C6	FJ154759	HQ689858	CON177	[Gao_et_al.,2012]
carassius_auratus_C6	FJ154759	HQ689859	CON178	[Gao_et_al.,2012]
carassius_auratus_C6	HQ694568	HQ689860	CON179	[Gao_et_al.,2012]
carassius_auratus_C6	HQ694569	HQ689861	CON180	[Gao_et_al.,2012]
carassius_auratus_C6	HQ694570	HQ689862	CON181	[Gao_et_al.,2012]
carassius_auratus_C6	HQ694571	HQ689863	CON182	[Gao_et_al.,2012]
carassius_auratus_C6	HQ694572	HQ689864	CON183	[Gao_et_al.,2012]
carassius_auratus_C6	HQ694573	HQ689865	CON184	[Gao_et_al.,2012]
carassius_auratus_C6	HQ694574	HQ689866	CON185	[Gao_et_al.,2012]
carassius_auratus_C6	HQ694578	HQ689867	CON186	[Gao_et_al.,2012]
carassius_auratus_C6	HQ694589	HQ689868	CON187	[Gao_et_al.,2012]
carassius_auratus_C6	HQ694595	HQ689874	CON188	[Gao_et_al.,2012]
carassius_auratus_C6	HQ694611	HQ689890	CON189	[Gao_et_al.,2012]
carassius_auratus_C6	DQ984980			[Gao_et_al.,2012]
carassius_auratus_C6	DQ984951			[Gao_et_al.,2012]
carassius_auratus_C6	FJ154751			[Gao_et_al.,2012]
carassius_auratus_C6	HQ694575			[Gao_et_al.,2012]
carassius_auratus_C6	HQ694576			[Gao_et_al.,2012]
carassius_auratus_C6	HQ694577			[Gao_et_al.,2012]
carassius_auratus_C6	HQ694579			[Gao_et_al.,2012]
carassius_auratus_C6	HQ694580			[Gao_et_al.,2012]
carassius_auratus_C6	HQ694582			[Gao_et_al.,2012]
carassius_auratus_C6	HQ694583			[Gao_et_al.,2012]
carassius_auratus_C6	HQ694584			[Gao_et_al.,2012]
carassius_auratus_C6	HQ694586			[Gao_et_al.,2012]
carassius_auratus_C6	HQ694588			[Gao_et_al.,2012]
carassius_auratus_C6	AB080010			[Takada_et_al.,2010]
carassius_auratus_C6	AB080011			[Takada_et_al.,2010]
carassius_auratus_C6	AB080009			[Takada_et_al.,2010]
carassius_auratus_C6	AB079963			[Takada_et_al.,2010]
carassius_auratus_C6	EF633620			[Takada_et_al.,2010]
carassius_auratus_C6	EF633638			[Takada_et_al.,2010]
carassius_auratus_C6		EU663599		[Kalous_et_al.,2012]
carassius_auratus_C6		EU663574		[Kalous_et_al.,2012]
carassius_auratus_C6		EU663597		[Kalous_et_al.,2012]
carassius_auratus_C6		GU991386		[Kalous_et_al.,2012]
carassius_auratus_C6		GU991390		[Kalous_et_al.,2012]
carassius_auratus_C6		GU991392		[Kalous_et_al.,2012]
carassius_auratus_C6		GU991395		[Kalous_et_al.,2012]
carassius_auratus_C6		GU991398		[Kalous_et_al.,2012]
carassius_auratus_C6	AB274414			[Sakai_et_al.,2009]
carassius_auratus_C6	AB052332			[Sakai_et_al.,2009]
carassius_auratus_C6	JN790672			[Jiang_et_al.,2013]
carassius_auratus_C6	JN790673			[Jiang_et_al.,2013]
carassius_auratus_C6	JN790675			[Jiang_et_al.,2013]
carassius_auratus_C6	JN790677			[Jiang_et_al.,2013]
carassius_auratus_C6	JN790680			[Jiang_et_al.,2013]
carassius_auratus_C6	JN790681			[Jiang_et_al.,2013]
carassius_auratus_C7	MT199242	MT834899	CON190	this_study
carassius_auratus_C7	MT199244	MT834900	CON191	this_study
carassius_auratus_C7	MT199252	MT834914	CON192	this_study
carassius_auratus_C7	MT199258	MT834924	CON193	this_study
carassius_auratus_C7		DQ868924		[Kalous_et_al.,2012]
carassius_auratus_C7		DQ868925		[Kalous_et_al.,2012]
carassius_auratus_C7		DQ868926		[Kalous_et_al.,2012]
carassius_auratus_C7		HM008690		[Kalous_et_al.,2012]
carassius_auratus_C7	AB274413			[Sakai_et_al.,2009]
carassius_auratus_C7	JN790654			[Jiang_et_al.,2013]
carassius_auratus_C7	JN790657			[Jiang_et_al.,2013]
carassius_auratus_C7	JN790658			[Jiang_et_al.,2013]
carassius_auratus_C7	JN790659			[Jiang_et_al.,2013]
carassius_auratus_C7	JN790660			[Jiang_et_al.,2013]
carassius_auratus_C7	JN790661			[Jiang_et_al.,2013]
carassius_auratus_C7	JN790662			[Jiang_et_al.,2013]
carassius_auratus_C7	JN790669			[Jiang_et_al.,2013]
